# Supplementary material for: Polyene-Producing Streptomyces spp. From the Fungus-Growing Termite Macrotermes barneyi Exhibit High Inhibitory Activity Against the Antagonistic Fungus Xylaria
Source: Front Microbiol. 2021 Apr 1;12:649962. doi: 10.3389/fmicb.2021.649962 (PMC8047067; doi:10.3389/fmicb.2021.649962)
Supplement: Supplementary file 2 [file Table_1.XLSX]

## Sheet: Table S1
Table S1 List of all actinobacterial strains isolated from Macrotermes barneyi.
Number	Termite caste	Intestinal site	Isolation media	The most closest strains in NCBI	Similarity (%)	Zone of inhibition(cm)	Anti-Xylaria activity	Genbank number
HF1	Worker	Foregut	Gause's No 1	Streptomyces californicus NBRC 12750	99.86	0	No	MN826234
HF2	Worker	Foregut	Gause's No 1	Streptomyces coelicoflavusNBRC 15399	99.73	2.1	Strong	MN826235
HF3	Worker	Foregut	Gause's No 1	Streptomyces fulvissimus DSM 40593	99.6	1.4	Moderate	MN826236
HF4	Worker	Foregut	Gause's No 1	Streptomyces microflavus NRRL B-2156	99.93	0.2	No	MN826237
HF5	Worker	Foregut	Gause's No 1	Streptomyces tacrolimicus ATCC 55098	97.98	1.3	Moderate	MN826238
HF6	Worker	Foregut	Gause's No 1	Streptomyces rameus NBRC 3782	99.45	1.8	Moderate	MN826239
HF7	Worker	Foregut	Gause's No 1	Streptomyces showdoensis NBRC 13417	99.79	0	No	MN826240
HF8	Worker	Foregut	Gause's No 1	Streptomyces fumigatiscleroticus NRRL B-3856	98.92	0	No	MN826241
HF9	Worker	Foregut	Gause's No 1	Streptomyces zaomyceticus NRRL B-2038	99.52	0	No	MN826242
HF10	Worker	Foregut	PY-CMC	Streptomyces misionensis JCM 4497	99.57	3.6	Strong	MN826243
HF11	Worker	Foregut	Gause's No 1	Kitasatospora phosalacinea JCM 3340	99.19	0.4	No	MN826244
HF12	Worker	Foregut	Gause's No 1	Kitasatospora paracochleata M-13	99.05	2.8	Strong	MN826245
HF13	Worker	Foregut	Gause's No 1	Kitasatospora purpeofusca LMG 20283	99.86	2	Strong	MN826246
HF14	Worker	Foregut	Gause's No 1	Kitasatospora purpeofusca LMG 20283	99.73	0	No	MN826247
HF15	Worker	Foregut	Gause's No 1	Kitasatospora phosalacinea JCM 3340	99.59	2.7	Strong	MN826248
HF16	Worker	Foregut	PY-CMC	Kitasatospora phosalacinea NBRC 14372	99.78	2.2	Strong	MN826249
HF17	Worker	Foregut	Gause's No 1	Kitasatospora phosalacinea JCM 3340	98.58	0.4	No	MN826250
HF18	Worker	Foregut	Gause's No 1	Kitasatospora phosalacinea NBRC 14372	99.45	0	No	MN826251
HM1	Worker	Midgut	Gause's No 1	Streptomyces caviscabies ATCC 51928	99.6	1.2	Moderate	MN826252
HM2	Worker	Midgut	Gause's No 1	Streptomyces sampsonii ATCC 25495	99.93	0	No	MN826253
HM3	Worker	Midgut	Gause's No 1	Streptomyces fumigatiscleroticus NBRC 12999	99.38	2.2	Strong	MN826254
HM4	Worker	Midgut	Gause's No 1	Amycolatopsis rifamycinica DSM 46095	98.89	1	Moderate	MN826255
HH1	Worker	Hindgut	Gause's No 1	Streptomyces bellus NBRC 12844	99.52	2.3	Strong	MN826256
HH2	Worker	Hindgut	Gause's No 1	Streptomyces zhihengii YIM T102	99.71	0	No	MN826257
GF1	Worker	Foregut	PY-CMC	Streptomyces xylanilyticus SR2-123	99.46	0	No	MN826258
GF2	Worker	Foregut	HVA	Streptomyces drozdowiczii NRRL B-24297	99.44	2.2	Strong	MN826259
GF3	Worker	Foregut	M2/++	Streptomyces cerasinus SR3-134	99.87	0	No	MN826260
GF4	Worker	Foregut	Gause's No 1	Streptomyces alni D65	99.68	0.5	Moderate	MN826261
GF5	Worker	Foregut	M4	Streptomyces bryophytorum NEAU-HZ10	98.45	0	No	MN826262
GF6	Worker	Foregut	M4	Streptomyces cocklensis BK168	98.56	1.8	Moderate	MN826263
GF7	Worker	Foregut	M4	Streptomyces alni D65	99.23	0	No	MN826264
GF8	Worker	Foregut	Gause's No 1/+	Kitasatospora aburaviensis CSSP531	99.32	0.5	Moderate	MN826265
GF9	Worker	Foregut	Gause's No 1/+	Streptomyces gramineus JR-43	99.86	0	No	MN826266
GF10	Worker	Foregut	Gause's No 1/+	Streptomyces mirabilis NBRC 13450	99.38	0	No	MN826267
GF11	Worker	Foregut	Gause's No 1/++	Streptomyces costaricanus NBRC 100773	99.93	1.4	Moderate	MN826268
GF12	Worker	Foregut	Gause's No 1/++	Streptomyces zhihengii YIM T102	99.73	0	No	MN826269
GF13	Worker	Foregut	Gause's No 1	Streptomyces olivaceus NBRC 3200	99.8	0	No	MN826270
GF14	Worker	Foregut	Gause's No 1	Streptomyces rhizophilus JR-41	99.11	1.1	Moderate	MN826271
GF15	Worker	Foregut	Gause's No 1	Streptomyces bryophytorum NEAU-HZ10	98.59	0	No	MN826272
GF16	Worker	Foregut	Gause's No 1	Streptomyces alni D65	99.65	0	No	MN826273
GF17	Worker	Foregut	Gause's No 1	Streptomyces jiujiangensis JXJ 0074	99.19	0.7	Moderate	MN826274
GF18	Worker	Foregut	Gause's No 1	Streptomyces cocklensis BK168	98.28	0.4	No	MN826275
GF19	Worker	Foregut	Gause's No 1/++	Streptomyces bryophytorum NEAU-HZ10	98.58	0.6	Moderate	MN826276
GF20	Worker	Foregut	M2/++	Streptomyces sampsonii ATCC 25495	99.73	2	Strong	MN826277
GF21	Worker	Foregut	M2/++	Streptomyces misionensis JCM 4497	99.52	2.2	Strong	MN826278
GF22	Worker	Foregut	M4/++	Streptomyces venezuelae ATCC 10712	99.46	0.8	Moderate	MN826279
GF23	Worker	Foregut	M4/++	Streptomyces zhihengii YIM T102	99.73	1.4	Moderate	MN826280
GF24	Worker	Foregut	M4/++	Streptomyces gramineus JR-43	99.86	0	No	MN826281
GF25	Worker	Foregut	Gause's No 1/++	Streptomyces costaricanus NBRC 100773	99.89	2	Strong	MN826282
GF26	Worker	Foregut	M4/++	Streptomyces sampsonii ATCC 25495	99.66	2.8	Strong	MN826283
GF27	Worker	Foregut	Gause's No 1	Cellulosimicrobium funkei W6122	99.65	0	No	MN826284
GF28	Worker	Foregut	M2/++	Promicromonospora kroppenstedtii RS16	99.17	0	No	MN826285
GF29	Worker	Foregut	Gause's No 1	Verrucosispora maris AB-18-032	99.05	0	No	MN826286
GF30	Worker	Foregut	Gause's No 1/++	Promicromonospora thailandica S7F-02	98.85	0	No	MN826287
GF31	Worker	Foregut	Gause's No 1/++	Cellulosimicrobium cellulans DSM 43879	99.52	0.3	No	MN826288
GF32	Worker	Foregut	Gause's No 1	Promicromonospora thailandica S7F-02	98.91	0	No	MN826289
GF33	Worker	Foregut	Gause's No 1	Micromonospora chokoriensis 2-19	99.32	0	No	MN826290
GM1	Worker	Midgut	Gause's No 1/++	Streptomyces jiujiangensis JXJ 0074	98.98	0	No	MN826291
GM2	Worker	Midgut	Gause's No 1/++	Streptomyces xylanilyticus SR2-123	98.74	0	No	MN826292
GM3	Worker	Midgut	Gause's No 1/++	Streptomyces graminisoli JR-19	98.93	0.2	No	MN826293
GM4	Worker	Midgut	M4/++	Cellulosimicrobium funkei W6122	98.98	0	No	MN826294
GM5	Worker	Midgut	M4/++	Streptomyces gramineus JR-43	99.58	0	No	MN826295
GM6	Worker	Midgut	M4/++	Streptomyces sampsonii ATCC 25495	99.45	0.7	Moderate	MN826296
GM7	Worker	Midgut	M4/++	Streptomyces zhihengii YIM T102	99.73	0	No	MN826297
GM8	Worker	Midgut	Gause's No 1/+	Amycolatopsis acidiphila 2-5	96.21	1.2	Moderate	MN826298
GM9	Worker	Midgut	M2/++	Streptomyces misionensis JCM 4497	99.45	0	No	MN826299
GM10	Worker	Midgut	HVA/+	Streptomyces olivaceus NBRC 3200	99.59	1	Moderate	MN826300
GM11	Worker	Midgut	HVA	Streptomyces drozdowiczii NRRL B-24297	99.53	0	No	MN826301
GM12	Worker	Midgut	Gause's No 1/++	Streptomyces nigrescens DSM 40276	98.92	3.2	Strong	MN826302
GH1	Worker	Hindgut	Chitin	Streptomyces xylanilyticus SR2-123	98.92	1.2	Moderate	MN826303
GH2	Worker	Hindgut	Chitin	Streptomyces jeddahensis G25	99.12	2.5	Strong	MN826304
GH3	Worker	Hindgut	HVA	Streptomyces parvus NRRL B-1455	99.93	2.8	Strong	MN826305
GS1	Soldier	Gut	Gause's No 1	Streptomyces xylanilyticus SR2-123	98.85	1.4	Moderate	MN826306
GS2	Soldier	Gut	Gause's No 1	Kitasatospora aburaviensis CSSP531	99.39	2.6	Strong	MN826307
GS3	Soldier	Gut	Gause's No 1	Streptomyces xylanilyticus SR2-123	99.46	1.7	Moderate	MN826308
GS4	Soldier	Gut	PY-CMC	Streptomyces laurentii LMG 19959	99.66	3	Strong	MN826309
GS5	Soldier	Gut	PY-CMC	Streptomyces laurentii LMG 19959	99.86	2.9	Strong	MN826310
GS6	Soldier	Gut	Chitin	Kitasatospora phosalacinea JCM 3340	98.71	1.2	Moderate	MN826311
GS7	Soldier	Gut	M2/++	Streptomyces albospinus CSSP411	99.79	3.2	Strong	MN826312
GS8	Soldier	Gut	Gause's No 1	Tsukamurella ocularis HKU63	99.8	1.2	Moderate	MN826313
GS9	Soldier	Gut	M2/++	Tsukamurella tyrosinosolvens DSM 44234	99.73	1.5	Moderate	MN826314
GS10	Soldier	Gut	HVA	Streptomyces flavogriseus NBRC 13040	99.93	0.3	No	MN826315
GS11	Soldier	Gut	M2/++	Streptomyces albospinus NBRC 13846	99.74	3.4	Strong	MN826316
Note: ++: medium supplement with inhibitions (50 μg/ml cycloheximide and 20μg/ml nalidixic acid); +: medium supplement with inhibitions (50 μg/ml potassium dichromate).
In paired challenging assay, strong inhibition: ZOI>2 cm; moderate inhibition: ZOI 0.5-2 cm; no inhibition: ZOI< 0.5 cm.
